# Supplementary material for: Patterns of musculoskeletal growth and dimensional changes associated with selection and developmental plasticity in domestic and wild strain turkeys
Source: Ecol Evol. 2018 Feb 19;8(6):3229–39. doi: 10.1002/ece3.3881 (PMC5869219; doi:10.1002/ece3.3881)
Supplement: Supplementary file 1 [file ECE3-8-3229-s001.xlsx]

## Sheet: Sheet1
Supplementary Table 1. Ratios of muscle mass groups tobody mass and tibiotarsus length3
	Group muscle mass/total body mass				Group muscle mass/tibiotarsus length3
Muscle Group	Wild Mean	Domestic Mean	F Ratio	F Statistic	Wild Mean	Domestic Mean	F Ratio	F Statistic
Distal hind limb	0.017 ± 0.0013	0.020 ± 0.0013	3.5236	0.0899	2.0 ± 0.4	4.1 ± 0.4	4.05	0.0023 †
Proximal hind limb	0.033 ± 0.0028	0.039 ± 0.0028	2.6232	0.1364	3.9 ± 0.6	8.0 ± 0.6	24.5034	0.0006 †
Trunk	0.090 ± 0.0081	0.133 ± 0.0081	13.9708	0.0039†	10.5 ± 2.4	27.8 ± 2.4	25.138	0.0005 †
Forelimb	0.009 ± 0.0007	0.009 ± 0.0007	0.5436	0.4779	1.0 ± 0.2	2.0 ± 0.2	3.13	0.0106 †
Holm-Bonferroni Correction, degrees of freedom are all (1,11)
