# Supplementary material for: Patterns of musculoskeletal growth and dimensional changes associated with selection and developmental plasticity in domestic and wild strain turkeys
Source: Ecol Evol. 2018 Feb 19;8(6):3229–39. doi: 10.1002/ece3.3881 (PMC5869219; doi:10.1002/ece3.3881)
Supplement: Supplementary file 2 [file ECE3-8-3229-s002.xlsx]

## Sheet: Sheet1
Supplementary Table 2. Raw individual muscle mass data for adult wild and domestic turkeys
				Muscle Mass (g)
Turkey ID	Strain & Sex	Tibiotarsus Length (m)	Body Mass (kg)	FL	LG	MG	TC	FCL	I	BFC	IC	O	F	II	P	S	LDC	SHC	BB
38	Wild; Female	0.171	3.67	22.69	23.56	27.1	10.84	16.76	25.07	21.66	14.62	4.03	38.18	8.86	295.83	92.55	26.57	27.57	9.88
39	Wild; Female	0.169	4.43	22.65	21.22	31.53	20.75	22.7	28.8	28.97	17.34	3.6	40.14	9.68	294.04	104.85	30.48	34.05	9.37
31	Wild; Female	0.167	4.39	19.11	21.89	28.9	16.17	16.87	24.29	21.81	13.41	4.06	33.98	8.52	261.68	88.05	24.31	29.19	8.89
9	Wild; Male	0.163	3.77	20.02	21.24	27.52	14.02	20.42	27.64	18.26	12.53	3.02	32.65	8.29	306.72	68.73	29.58	29.22	10.28
light blue 41	Wild; Male	0.169	12.63	35.34	31.83	51.9	28.34	23.86	38.08	31.95	21.22	4.46	51.44	8.97	372.55	111.92	34.72	49.59	14.72
red 46	Wild; Male	0.208	16.35	91.79	80.42	130.59	55.88	80.37	113.1	91.56	61.45	12.25	111.85	39.72	1314.22	193.91	78.21	95.63	35.2
pink 2	Domestic; Female	0.168	10.01	49.94	49.98	66.08	35.75	60.69	69.74	52.98	39.95	7.06	57.1	16.82	959.47	230.27	62.29	39.08	71.58
red 5	Domestic; Female	0.178	16.24	106.69	86.66	101.21	61.77	104.39	117.83	80.38	55.83	14.05	105.19	30.81	1824.9	379.94	122.69	46.22	127.02
orange 6	Domestic; Female	0.175	13.77	96.81	78.16	115.37	57.6	72.38	101.49	75.77	58.52	N/A	106.23	24.31	1266.18	307.16	71.12	89.01	38.13
16	Domestic; Male	0.215	15.32	104.02	92.39	134.65	72.4	104.8	142.97	110.21	71.65	16	138.24	30.4	1675.75	260.28	84.46	78.2	42.51
17	Domestic; Male	0.209	17.94	126.17	114.85	157.85	85.66	147.13	172.51	123.13	82.31	16.97	150.94	31.91	1892.25	331.01	107.72	88.07	47.41
14	Domestic; Male	0.215	15.22	96.25	74.49	124.71	74.54	85.23	106.63	90.88	56.94	14.46	136.82	33.7	1768.49	374.32	101.54	102.94	54.98
FL is fibularis longus, LG is lateral gastrocnemius, MG is medial gastrocnemius, TC is tibialis cranialis, FCL is flexor cruris lateralis, I is iliofibularis, BFC is biceps flexor cruris-head, IC is iliotibialis cranialis, O is
obturatorius, F is femorotibialis, II is iliofemoralis internus, P is pectoralis, S is supracoracoidius, LDC is latsimus dorsi caudalis, SHC is scapulo, humero and coracotriceps, and BB is biceps brachii
