# Supplementary material for: Patterns of musculoskeletal growth and dimensional changes associated with selection and developmental plasticity in domestic and wild strain turkeys
Source: Ecol Evol. 2018 Feb 19;8(6):3229–39. doi: 10.1002/ece3.3881 (PMC5869219; doi:10.1002/ece3.3881)
Supplement: Supplementary file 3 [file ECE3-8-3229-s003.xlsx]

## Sheet: Sheet1
Supplementary Table 3.Ratios of individual muscle mass to tibiotarsus length3
Muscle	Group muscle mass/total body mass				Group muscle mass/tibiotarsus length3
	Wild Ratio	Domestic Ratio	Strain F Ratio	Strain F statistic	Wild Ratio	Domestic Ratio	Strain F Ratio	Strain F statistic
M. pectoralis	0.07 ± 0.0064	0.11 ± 0.0071	18.66	0.0019 †	7.8 ± 2.0	21.6 ± 2.2	21.0811	0.0013 †
M. tibialis cranialis	0.0034 ± 0.00030	0.0043 ± 0.00033	4.1151	0.0731	0.4 ± 0.07	0.9 ± 0.07	19.6139	0.0017 †
M. flexor cruris lateralis pars pelvica	0.0051 ± 0.00050	0.0060 ± 0.00055	1.7944	0.2132	0.6 ± 0.09	1.2 ± 0.10	19.2957	0.0017 †
M. flexor cruris lateralis	0.0043 ± 0.00048	0.0064 ± 0.00052	10.838	0.0093	0.5 ± 0.13	1.3 ± 0.14	19.1893	0.0018 †
M. iliotibialis cranialis	0.0033 ± 0.00030	0.0041 ± 0.00032	3.2217	0.1062	0.4 ± 0.06	0.8 ± 0.07	18.3239	0.002 †
M. obturatorius lateralis	0.00079 ± 0.000083	0.00090 ± 0.000091	0.8347	0.3847	0.09 ± 0.01	0.2 ± 0.02	17.9681	0.0022 †
M. iliofibularis	0.0060 ± 0.00060	0.0079 ± 0.00066	5.0574	0.0511	0.7 ± 0.14	1.6 ± 0.15	17.5974	0.0023 †
M. femorotibilais	0.0078 ± 0.00079	0.0077 ± 0.00086	0.0042	0.9499	0.9 ± 0.10	1.5 ± 0.11	17.3887	0.0024 †
M. gastrocnemius pars lateralis	0.0049 ± 0.00043	0.0056 ± 0.00048	1.0186	0.3392	0.6 ± 0.10	1.1 ± 0.11	13.0048	0.0057 †
M. gastrocnemius pars medialis	0.0067 ± 0.00053	0.0078 ± 0.00058	1.5213	0.2487	0.8 ± 0.13	1.5 ± 0.14	12.6161	0.0062 †
M. supracoracoidius	0.018 ± 0.0022	0.021 ± 0.0024	1.0522	0.3318	2.0 ± 0.44	4.3 ± 0.48	12.602	0.0062 †
M. fibularis longus	0.0049 ± 0.00042	0.0065 ± 0.00046	5.3175	0.0465	0.6 ± 0.13	1.3 ± 0.14	12.5151	0.0063 †
M. latissimus dorsi caudalis	0.0058 ± 0.0061	0.0062 ± 0.0067	0.3723	0.5569	0.7 ± 0.15	1.3 ± 0.16	8.7154	0.0162
M. iliofemoralis internus	0.0020 ± 0.00021	0.0019 ± 0.00022	0.0515	0.8255	0.2 ± 0.04	0.4 ± 0.05	5.9387	0.0376
M. biceps brachii	0.0021 ± 0.00070	0.0045 ± 0.00077	6.5402	0.0308	0.3 ± 0.22	1.1 ± 0.24	5.9376	0.0376
M. scapulo, humero and coracotriceps	0.0065 ± 0.0060	0.0050 ± 0.0066	4.3257	0.0673	0.8 ± 0.07	0.9 ± 0.08	1.0398	0.3345
Holm-Bonferroni Correction was used to determine rejection criteria, all degrees of freedom are (1,11) except M. obturatorius lateralis is (1,10)
